# Supplementary material for: Influence of pterygium size on corneal higher-order aberration evaluated using anterior-segment optical coherence tomography
Source: BMC Ophthalmol. 2018 Jul 9;18:166. doi: 10.1186/s12886-018-0837-8 (PMC6038341; doi:10.1186/s12886-018-0837-8)
Supplement: Supplementary file 1 — Table S1. Dataset of corneal Zernike aberrations of primary pterygia. (XLSX 260 kb) [file 12886_2018_837_MOESM1_ESM.xlsx]

## Sheet: Corneal Zernike Aberrations
No		Age	Size(%)		Coma 1mm	2mm	3mm	4mm	5mm	6mm	Coma-like 1mm	2mm	3mm	4mm	5mm	6mm	Spherical 1mm	2mm	3mm	4mm	5mm	6mm	Spherical-like 1mm	2mm	3mm	4mm	5mm	6mm	HOA 1mm	2mm	3mm	4mm	5mm	6mm		Coma 1mm	-0.15	15-20%	20-25%	25-30%	30-35%	35-40%	40-45%	45%-	Coma 3mm	-0.15	15-20%	20-25%	25-30%
1	R	71	38		0.082	0.138	0.709	1.226	1.362	1.379	0.191	0.174	1.203	3.034	5.115	7.954	0.094	0.11	-0.064	0.136	0.433	0.818	0.108	0.273	1.09	2.256	3.863	6.57	0.219	0.323	1.624	3.781	6.41	10.317								0.082
2	L	62	24		0.033	0.056	0.126	0.319	0.941	1.998	0.076	0.07	0.158	0.513	1.571	3.431	0.066	0.137	0.169	0.127	-0.026	-0.08	0.142	0.16	0.263	0.341	1.051	2.202	0.161	0.174	0.307	0.616	1.89	4.077					0.033									0.126
3	R	67	29		0.039	0.145	0.181	0.437	0.852	1.714	0.076	0.152	0.251	0.57	1.368	2.991	0.053	0.155	0.078	-0.12	-0.312	-0.264	0.082	0.163	0.109	0.369	0.687	1.668	0.112	0.223	0.274	0.679	1.531	3.425						0.039									0.181
4	R	64	28		0.056	0.055	0.071	0.088	0.563	1.405	0.113	0.078	0.168	0.388	1.36	3.303	0.115	0.068	0.143	0.131	0.145	0.228	0.253	0.079	0.096	0.179	0.947	2.412	0.277	0.111	0.193	0.427	1.657	4.09						0.056									0.071
5	L	77	16		0.032	0.007	0.063	0.1	0.215	0.5	0.066	0.043	0.101	0.164	0.336	0.818	0.118	0.139	0.197	0.138	0.1	0.167	0.108	0.114	0.171	0.146	0.18	0.423	0.127	0.122	0.199	0.22	0.381	0.921				0.032									0.063
6	L	66	34		0.046	0.086	0.223	0.637	1.319	2.571	0.122	0.099	0.328	1.021	2.159	4.555	0.017	0.179	0.166	0.115	-0.028	-0.211	0.138	0.111	0.231	0.454	0.974	2.547	0.184	0.148	0.401	1.118	2.368	5.219							0.046
7	L	67	20		0.067	0.006	0.054	0.179	0.447	1.095	0.125	0.062	0.095	0.241	0.668	1.769	0.076	0.11	0.122	0.096	0.105	0.059	0.089	0.058	0.079	0.134	0.439	1.22	0.153	0.085	0.124	0.275	0.799	2.149					0.067									0.054
8	R	84	45		0.468	1.57	3.617	5.865	6.758	6.97	2.446	1.845	4.754	8.432	11.221	13.551	-0.429	-0.075	0.356	0.419	-0.305	-1.025	1.985	2.891	4.538	5.324	5.759	6.281	3.15	3.429	6.573	9.972	12.612	14.936										0.468
9	L	59	22		0.043	0.031	0.063	0.191	0.356	0.639	0.081	0.05	0.104	0.321	0.576	1.092	0.086	0.11	0.119	0.178	0.316	0.539	0.051	0.038	0.089	0.214	0.438	0.819	0.096	0.063	0.136	0.386	0.723	1.365					0.043									0.063
10	L	70	30		0.098	0.125	0.36	0.879	1.734	2.652	0.141	0.149	0.515	1.736	3.814	6.855	0.078	0.071	0.049	-0.404	-0.586	-0.323	0.109	0.139	0.382	1.137	2.353	4.435	0.178	0.204	0.641	2.076	4.481	8.165							0.098
11	L	79	50		0.118	0.607	1.122	1.932	2.733	3.274	0.51	0.63	1.686	4.185	6.758	9.477	-0.014	0.14	0.174	0.18	-0.251	-0.586	0.763	1.111	1.996	2.61	3.212	4.149	0.918	1.277	2.613	4.933	7.482	10.345										0.118
12	L	65	23		0.079	0.051	0.092	0.274	0.58	1.03	0.133	0.071	0.166	0.429	1.02	1.996	0.128	0.116	0.094	0.166	0.142	0.102	0.073	0.078	0.061	0.16	0.384	0.918	0.152	0.105	0.177	0.458	1.09	2.197					0.079									0.092
13	L	77	31		0.041	0.091	0.4	1.04	2.108	3.531	0.108	0.118	0.571	1.932	4.41	8.069	0.099	0.156	0.147	0.107	-0.118	-0.218	0.081	0.145	0.351	1.177	2.795	5.107	0.135	0.187	0.67	2.262	5.221	9.549							0.041
14	R	66	29		0.037	0.056	0.155	0.438	0.97	1.884	0.111	0.088	0.216	0.574	1.508	3.287	0.044	0.061	0.075	-0.047	-0.278	-0.25	0.185	0.076	0.108	0.287	0.995	2.191	0.216	0.116	0.241	0.641	1.807	3.95						0.037									0.155
15	R	50	49		0.03	0.634	1.487	2.551	3.594	4.48	0.756	0.708	2.061	4.742	7.995	10.42	0.07	0.098	0.292	0.491	0.642	1.008	1.026	1.618	2.737	4.663	6.98	8.407	1.274	1.766	3.426	6.651	10.614	13.388										0.03
16	R	59	21		0.053	0.029	0.043	0.137	0.361	0.986	0.105	0.062	0.168	0.365	0.853	1.974	0.035	0.069	0.22	0.119	-0.004	-0.134	0.13	0.114	0.254	0.404	0.675	1.351	0.167	0.129	0.305	0.544	1.088	2.392					0.053									0.043
17	R	61	20		0.037	0.047	0.032	0.062	0.094	0.18	0.108	0.067	0.167	0.256	0.402	0.605	0.044	0.123	0.112	0.12	0.179	0.287	0.134	0.075	0.087	0.085	0.138	0.298	0.172	0.101	0.188	0.27	0.425	0.674					0.037									0.032
18	L	61	25		0.136	0.018	0.085	0.263	0.919	2.244	0.178	0.099	0.22	0.475	1.533	3.748	0.094	0.052	0.118	0.14	0.055	-0.133	0.134	0.13	0.15	0.237	0.835	2.118	0.223	0.164	0.266	0.531	1.745	4.305						0.136									0.085
19	L	90	20		0.032	0.033	0.113	0.319	0.567	1.194	0.088	0.056	0.167	0.476	0.912	1.918	0.123	0.153	0.161	0.22	0.19	0.136	0.194	0.079	0.125	0.359	0.687	1.343	0.213	0.097	0.209	0.596	1.142	2.342					0.032									0.113
20	L	70	32		0.036	0.09	0.202	0.398	0.759	1.181	0.145	0.118	0.296	0.946	1.985	3.125	0.06	0.085	0.131	0.14	0.081	0.192	0.08	0.095	0.115	0.689	1.384	2.163	0.166	0.152	0.318	1.17	2.419	3.801							0.036
21	L	66	30		0.066	0.156	0.473	1.158	2.495	4.453	0.199	0.21	0.771	2.144	4.869	8.758	0.019	0.132	0.054	0.017	-0.319	-0.579	0.193	0.141	0.49	1.242	2.867	5.068	0.277	0.252	0.914	2.478	5.651	10.118							0.066
22	R	86	36		0.08	0.135	0.214	0.507	1.083	1.758	0.132	0.154	0.233	0.731	1.782	3.441	-0.01	0.159	0.319	0.297	0.254	0.26	0.192	0.112	0.254	0.342	0.921	2.014	0.233	0.19	0.345	0.807	2.006	3.987								0.08
23	L	86	23		0.054	0.179	0.386	0.705	1.53	2.534	0.1	0.184	0.463	1.237	3.274	5.926	0.097	0.117	0.067	-0.019	-0.211	-0.201	0.142	0.132	0.252	0.701	2.083	3.677	0.174	0.226	0.527	1.422	3.88	6.974					0.054									0.386
24	L	71	27		0.092	0.068	0.241	0.345	0.613	1.143	0.159	0.107	0.466	1.002	1.93	3.508	0.092	0.095	0.195	0.313	0.319	0.363	0.086	0.114	0.228	0.444	0.765	1.737	0.181	0.156	0.519	1.096	2.076	3.914						0.092									0.241
25	R	56	38		0.063	0.063	0.15	0.244	0.344	0.785	0.143	0.117	0.386	1.009	1.901	3.368	0.118	0.118	0.113	0.235	0.194	0.051	0.107	0.118	0.267	0.548	1.144	2.056	0.178	0.166	0.47	1.148	2.219	3.946								0.063
26	L	64	27		0.042	0.067	0.129	0.342	0.578	1.002	0.105	0.077	0.2	0.695	1.451	2.805	0.11	0.128	0.142	0.111	0.076	0.16	0.069	0.057	0.15	0.373	0.776	1.686	0.126	0.096	0.25	0.789	1.646	3.273						0.042									0.129
27	R	65	23		0.054	0.03	0.055	0.101	0.261	0.708	0.119	0.052	0.07	0.151	0.321	1.069	0.048	0.109	0.187	0.181	-0.007	0.046	0.258	0.143	0.209	0.243	0.358	0.866	0.284	0.152	0.22	0.286	0.481	1.376					0.054									0.055
28	L	65	21		0.045	0.022	0.116	0.205	0.267	0.494	0.176	0.095	0.244	0.448	0.797	1.502	0.094	0.126	0.179	0.206	0.116	0.154	0.119	0.203	0.279	0.332	0.498	0.954	0.212	0.224	0.37	0.558	0.939	1.78					0.045									0.116
29	L	76	18		0.044	0.019	0.036	0.012	0.14	0.313	0.095	0.078	0.118	0.263	0.404	0.605	0.164	0.037	0.122	0.087	0.063	0.217	0.213	0.151	0.152	0.18	0.306	0.568	0.234	0.17	0.192	0.319	0.507	0.83				0.044									0.036
30	R	62	45		0.019	0.032	0.205	0.391	0.418	0.603	0.262	0.118	0.378	2.026	3.464	4.383	0.153	0.144	0.26	0.06	0.188	0.384	0.452	0.273	0.491	1.438	2.53	3.221	0.523	0.298	0.619	2.485	4.29	5.44										0.019
31	L	67	13		0.038	0.015	0.053	0.099	0.201	0.394	0.128	0.041	0.122	0.161	0.266	0.544	0.083	0.118	0.165	0.155	0.172	0.189	0.089	0.054	0.112	0.112	0.174	0.26	0.156	0.068	0.166	0.197	0.318	0.603			0.038									0.053
32	R	58	34		0.003	0.094	0.187	0.471	1.077	2.259	0.1	0.1	0.406	1.395	3.417	6.749	0.08	0.131	0.105	0.045	-0.175	-0.337	0.059	0.086	0.245	0.832	2.272	4.605	0.117	0.132	0.474	1.624	4.104	8.17							0.003
33	R	58	17		0.088	0.009	0.147	0.138	0.217	0.321	0.19	0.094	0.193	0.28	0.372	0.547	0.179	0.069	0.089	0.194	0.236	0.368	0.29	0.153	0.177	0.228	0.287	0.468	0.347	0.179	0.262	0.36	0.469	0.72				0.088									0.147
34	L	80	22		0.06	0.034	0.065	0.212	0.614	1.247	0.114	0.045	0.174	0.388	1.08	2.427	0.102	0.137	0.178	0.155	-0.039	-0.232	0.205	0.08	0.171	0.159	0.415	1.259	0.235	0.092	0.244	0.419	1.157	2.734					0.06									0.065
35	R	89	24		0.082	0.255	0.443	0.87	1.226	1.688	0.31	0.302	0.531	1.391	2.696	4.411	0.077	0.01	0.031	0.011	0.207	0.281	0.155	0.311	0.436	1.18	2.27	3.634	0.346	0.433	0.687	1.824	3.524	5.715					0.082									0.443
36	R	76	46		0.398	1.675	4.375	6.347	6.054	5.996	1.576	1.94	6.085	11.429	16.423	20.965	0.61	0.56	0.071	-0.234	-1.292	-1.458	1.071	2.371	4.636	7.341	9.846	11.757	1.906	3.064	7.65	13.583	19.149	24.036										0.398
37	L	76	20		0.035	0.15	0.137	0.227	0.353	0.319	0.113	0.192	0.247	0.388	0.51	0.655	0.064	0.103	0.063	-0.111	-0.154	-0.052	0.133	0.099	0.171	0.376	0.617	0.723	0.175	0.216	0.301	0.541	0.801	0.975					0.035									0.137
38	R	65	30		0.083	0.067	0.109	0.418	0.907	1.919	0.144	0.084	0.255	0.763	1.793	3.819	0.02	0.184	0.248	0.254	0.225	0.14	0.15	0.125	0.284	0.434	0.912	2.247	0.208	0.151	0.382	0.878	2.012	4.431							0.083
39	L	65	27		0.044	0.061	0.187	0.429	0.894	1.377	0.157	0.119	0.602	1.66	3.347	5.451	0.122	0.146	0.175	0.143	0.1	0.207	0.12	0.127	0.505	1.199	2.298	3.727	0.198	0.174	0.786	2.048	4.06	6.604						0.044									0.187
40	R	54	40		0.044	0.066	0.157	0.388	0.376	1.006	0.12	0.124	0.496	1.241	2.904	5.636	0.041	0.101	0.225	0.3	0.087	-0.058	0.137	0.098	0.259	0.689	1.761	3.688	0.182	0.158	0.559	1.419	3.396	6.735									0.044
41	L	35	12		0.032	0.018	0.036	0.194	0.349	0.592	0.125	0.032	0.095	0.326	0.59	0.935	0.063	0.134	0.153	0.241	0.161	0.131	0.117	0.104	0.108	0.201	0.213	0.427	0.171	0.109	0.144	0.383	0.627	1.028			0.032									0.036
42	L	74	22		0.07	0.026	0.081	0.294	0.655	0.865	0.101	0.045	0.154	0.664	1.497	2.074	0.117	0.106	0.044	0.016	0.027	0.428	0.216	0.264	0.393	0.52	0.816	1.313	0.238	0.268	0.422	0.844	1.705	2.455					0.07									0.081
43	L	54	42		0.021	0.075	0.04	0.177	0.436	1.728	0.184	0.138	0.713	2.142	3.901	5.614	0.038	0.109	0.138	0.156	0.76	1.497	0.176	0.465	0.742	1.419	2.206	2.937	0.255	0.485	1.029	2.57	4.481	6.336									0.021
44	L	67	15		0.065	0.075	0.051	0.085	0.319	1.019	0.134	0.133	0.102	0.191	0.557	1.649	0.037	0.187	0.226	0.247	0.122	-0.044	0.133	0.13	0.187	0.22	0.388	1.114	0.189	0.186	0.213	0.291	0.679	1.99				0.065									0.051
45	R	53	10		0.039	0.114	0.133	0.112	0.066	0.233	0.112	0.131	0.194	0.322	0.357	0.493	0.091	0.081	0.075	0.019	0.018	0.221	0.14	0.12	0.19	0.264	0.3	0.414	0.18	0.177	0.271	0.416	0.466	0.644			0.039									0.133
46	R	64	41		0.062	0.292	0.514	0.478	0.867	1.376	0.352	0.42	1.192	2.102	3.336	5.12	0.119	0.121	0.281	0.684	1.023	1.089	0.272	1.044	2.252	3.529	4.696	5.567	0.445	1.125	2.548	4.108	5.76	7.564									0.062
47	L	77	13		0.04	0.053	0.16	0.519	0.803	1.467	0.108	0.065	0.24	0.661	1.004	1.87	0.072	0.115	0.173	0.077	0.154	0.124	0.061	0.141	0.296	0.585	1.089	2.006	0.124	0.155	0.381	0.882	1.482	2.742			0.04									0.16
48	L	75	28		0.077	0.06	0.225	0.856	1.813	2.898	0.143	0.088	0.319	1.417	3.286	5.765	0.138	0.127	0.092	-0.059	-0.165	-0.164	0.218	0.109	0.279	0.989	2.072	3.487	0.261	0.14	0.423	1.728	3.885	6.738						0.077									0.225
49	R	68	23		0.043	0.005	0.139	0.339	0.662	1.117	0.077	0.061	0.184	0.381	0.756	1.429	0.075	0.128	0.053	0.035	-0.062	-0.2	0.217	0.136	0.224	0.254	0.43	0.953	0.231	0.149	0.29	0.458	0.869	1.718					0.043									0.139
50	R	76	35		0.017	0.04	0.244	0.521	1.149	2.028	0.148	0.074	0.399	1.23	3.135	5.859	0.108	0.154	0.162	0.148	0.024	0.016	0.124	0.204	0.404	1.159	2.853	5.098	0.193	0.217	0.568	1.69	4.239	7.767								0.017
51	L	76	36		0.104	0.102	0.428	1.304	2.01	1.914	0.251	0.235	1.105	3.403	6.316	8.691	0.035	0.178	0.075	-0.073	-0.02	0.697	0.322	0.249	0.807	2.516	4.64	6.534	0.408	0.343	1.368	4.232	7.837	10.873								0.104
52	R	73	14		0.024	0.108	0.069	0.108	0.161	0.17	0.081	0.129	0.197	0.384	0.524	0.554	0.073	0.135	0.146	0.163	0.258	0.596	0.214	0.144	0.296	0.267	0.323	0.648	0.229	0.193	0.356	0.468	0.616	0.853			0.024									0.069
53	R	85	32		0.079	0.089	0.165	0.392	1.148	2.231	0.152	0.103	0.209	0.74	2.097	4.184	0.107	0.114	0.163	0.075	-0.251	-0.531	0.081	0.074	0.165	0.355	1.374	2.607	0.172	0.127	0.267	0.821	2.507	4.93							0.079
54	R	65	25		0.116	0.161	0.136	0.184	0.286	0.663	0.271	0.201	0.228	0.32	0.78	1.853	0.198	-0.004	-0.054	-0.014	-0.037	0.017	0.234	0.327	0.428	0.496	0.675	1.321	0.358	0.384	0.485	0.59	1.032	2.275						0.116									0.136
55	L	66	8		0.09	0.097	0.069	0.141	0.221	0.486	0.106	0.119	0.095	0.179	0.374	0.785	0.113	0.121	0.143	0.14	0.142	0.213	0.088	0.137	0.214	0.278	0.46	0.71	0.138	0.181	0.234	0.331	0.593	1.059			0.09									0.069
56	R	68	34		0.035	0.095	0.242	0.636	1.315	2.056	0.158	0.116	0.357	1.081	2.302	3.898	0.16	0.122	0.079	0.116	0.076	0.125	0.196	0.071	0.21	0.498	1.101	2.023	0.252	0.136	0.414	1.19	2.552	4.391							0.035
57	L	64	24		0.058	0.048	0.198	0.449	0.808	2.004	0.09	0.099	0.355	0.932	2.164	4.798	0.038	0.069	0.041	0.027	0.084	-0.134	0.136	0.146	0.166	0.444	1.165	2.824	0.164	0.176	0.392	1.032	2.457	5.568					0.058									0.198
58	R	79	33		0.016	0.086	0.119	1.235	2.679	3.368	0.163	0.101	0.256	2.543	5.622	8.511	0.067	0.131	0.133	-0.388	-0.557	0.152	0.147	0.155	0.149	1.915	3.729	5.669	0.22	0.185	0.296	3.183	6.746	10.226							0.016
59	L	79	18		0.039	0.054	0.043	0.198	0.339	0.706	0.073	0.07	0.074	0.233	0.471	1.059	0.076	0.131	0.201	0.219	0.224	0.291	0.093	0.074	0.151	0.276	0.341	0.729	0.119	0.102	0.168	0.362	0.581	1.285				0.039									0.043
60	L	75	19		0.049	0.046	0.1	0.373	0.817	1.406	0.081	0.059	0.235	0.747	1.795	3.276	0.123	0.09	0.14	0.156	0.058	0.026	0.126	0.066	0.101	0.25	0.855	1.86	0.15	0.088	0.256	0.788	1.988	3.767				0.049									0.1
61	R	67	17		0.047	0.023	0.078	0.065	0.304	1.491	0.105	0.045	0.147	0.302	0.754	2.01	0.122	0.103	0.147	0.183	-0.017	-0.388	0.127	0.064	0.078	0.207	0.588	1.519	0.165	0.079	0.166	0.366	0.957	2.519				0.047									0.078
62	L	83	48		0.383	0.308	1.462	3.235	4.064	4.029	0.645	0.389	1.604	4.166	6.201	7.048	0.493	0.399	0.611	0.63	-0.05	-0.709	1.284	1.216	1.135	2.38	3.885	5.101	1.437	1.277	1.965	4.798	7.317	8.7										0.383
63	L	83	30		0.121	0.116	0.327	0.875	1.786	3.138	0.176	0.142	0.443	1.393	3.08	5.75	0.026	0.012	-0.062	-0.198	-0.313	-0.175	0.294	0.159	0.362	0.856	1.863	3.476	0.343	0.213	0.572	1.635	3.599	6.719							0.121
64	R	70	11		0.028	0.06	0.048	0.143	0.162	0.198	0.065	0.073	0.078	0.169	0.252	0.386	0.062	0.086	0.105	0.052	0.066	0.191	0.1	0.072	0.099	0.102	0.166	0.235	0.119	0.103	0.126	0.197	0.302	0.452			0.028									0.048
65	L	70	22		0.037	0.093	0.109	0.088	0.152	0.606	0.073	0.116	0.16	0.169	0.261	1.05	0.133	0.097	0.046	0.13	0.11	0.11	0.17	0.164	0.262	0.248	0.19	0.912	0.185	0.201	0.307	0.3	0.323	1.391					0.037									0.109
66	L	72	24		0.059	0.048	0.104	0.444	1.298	1.863	0.108	0.07	0.159	0.675	2.294	3.862	0.099	0.135	0.135	0.093	-0.232	-0.113	0.101	0.069	0.168	0.439	1.808	3.318	0.148	0.098	0.231	0.805	2.921	5.091					0.059									0.104
67	L	51	24		0.074	0.028	0.24	1.096	2.008	2.42	0.131	0.082	0.326	1.581	3.711	5.978	0.086	0.098	0.04	-0.246	-0.134	0.281	0.255	0.121	0.202	0.916	2.279	4.124	0.287	0.146	0.383	1.827	4.355	7.262					0.074									0.24
68	R	79	36		0.03	0.232	0.115	0.488	1.053	0.921	0.148	0.273	0.839	1.619	2.821	4.062	0.183	0.144	0.291	0.401	0.291	0.099	0.296	0.289	0.382	0.753	1.233	1.773	0.331	0.398	0.922	1.785	3.079	4.433								0.03
69	R	72	51		0.557	1.195	2.686	5.181	9.125	13.001	1.682	3.162	4.968	8.855	15.087	21.088	1.801	0.511	0.487	1.099	2.305	3.235	4.286	3.065	5.004	7.018	8.457	9.217	4.604	4.404	7.051	11.299	17.296	23.014										0.557
70	L	72	55		0.46	0.449	3.141	5.965	8.536	10.116	2.057	1.207	4.716	8.718	12.636	16.763	-0.137	-0.788	-3.612	-5.143	-5	-4.767	1.936	4.151	7.643	10.551	12.179	13.651	2.825	4.323	8.981	13.687	17.55	21.618										0.46
71	R	56	33		0.034	0.032	0.074	0.235	0.626	1.148	0.101	0.063	0.195	0.487	1.195	2.328	0.079	0.086	0.136	0.169	-0.055	-0.074	0.037	0.118	0.158	0.351	0.693	1.299	0.107	0.134	0.251	0.601	1.382	2.666							0.034
72	L	81	23		0.09	0.073	0.164	0.235	0.54	1.069	0.191	0.129	0.227	0.505	1.151	2.509	0.193	-0.036	-0.149	-0.164	-0.106	0.159	0.178	0.164	0.3	0.475	0.851	1.709	0.261	0.209	0.376	0.694	1.431	3.036					0.09									0.164
73	L	85	18		0.024	0.034	0.084	0.248	0.459	1.05	0.045	0.055	0.12	0.402	0.855	1.852	0.11	0.092	0.123	0.135	0.176	0.345	0.15	0.126	0.129	0.198	0.396	0.865	0.156	0.137	0.176	0.448	0.942	2.044				0.024									0.084
74	L	67	29		0.011	0.231	0.68	1.739	2.671	3.096	0.146	0.268	1.049	3.099	6.017	8.83	0.113	0.068	-0.056	-0.313	-0.056	0.708	0.153	0.222	0.681	1.696	3.344	4.831	0.211	0.348	1.251	3.533	6.884	10.065						0.011									0.68
75	L	75	14		0.031	0.056	0.067	0.06	0.178	0.579	0.085	0.068	0.108	0.187	0.452	0.852	0.087	0.115	0.066	-0.067	-0.187	-0.078	0.09	0.122	0.18	0.299	0.409	0.539	0.124	0.139	0.209	0.352	0.609	1.008			0.031									0.067
76	R	92	32		0.064	0.073	0.043	0.462	0.964	1.558	0.175	0.137	0.22	0.679	1.398	2.445	0.12	0.153	0.14	-0.05	-0.275	-0.329	0.167	0.189	0.299	0.496	0.956	1.652	0.242	0.234	0.372	0.84	1.694	2.951							0.064
77	L	58	27		0.015	0.047	0.21	0.458	0.947	1.839	0.163	0.081	0.241	0.685	1.395	2.736	0.076	0.099	0.101	0.098	-0.096	-0.152	0.097	0.071	0.065	0.193	0.656	1.268	0.19	0.108	0.249	0.711	1.542	3.015						0.015									0.21
78	L	65	22		0.027	0.014	0.099	0.126	0.273	0.57	0.068	0.036	0.158	0.325	0.654	1.23	0.053	0.153	0.124	0.103	0.078	0.354	0.092	0.126	0.138	0.199	0.313	0.653	0.114	0.131	0.21	0.381	0.724	1.393					0.027									0.099
79	L	77	32		0.097	0.019	0.161	0.27	0.488	1.441	0.189	0.068	0.351	0.779	1.634	3.221	0.021	0.132	0.17	0.198	0.023	-0.259	0.212	0.149	0.251	0.417	0.776	1.559	0.284	0.164	0.432	0.883	1.809	3.578							0.097
80	R	75	42		0.029	0.029	0.331	1.176	1.991	2.407	0.09	0.085	0.521	1.836	3.807	5.732	0.107	0.09	-0.003	-0.215	-0.172	0.323	0.113	0.116	0.363	0.931	2.229	3.598	0.145	0.144	0.635	2.059	4.412	6.768									0.029
81	L	89	57		0.38	0.19	2	4.887	5.516	5.44	0.544	0.269	2.723	5.567	6.803	8.111	0.243	0.173	1.186	1.391	0.487	-0.785	0.981	2.165	4.052	5.312	6.175	7.052	1.122	2.182	4.882	7.694	9.187	10.748										0.38
82	R	72	34		0.066	0.058	0.118	0.293	0.431	0.808	0.088	0.08	0.179	0.486	0.845	1.641	0.126	0.063	0.117	0.094	0.007	-0.036	0.183	0.099	0.136	0.262	0.517	1.114	0.203	0.127	0.224	0.552	0.991	1.984							0.066
83	R	63	37		0.023	0.07	0.268	0.863	1.9	3.399	0.112	0.085	0.444	1.589	3.807	7.369	0.123	0.105	0.136	-0.077	-0.315	-0.361	0.085	0.095	0.251	0.919	2.289	4.522	0.141	0.128	0.51	1.836	4.442	8.645								0.023
84	L	63	22		0.055	0.072	0.121	0.412	1.161	2.388	0.078	0.118	0.344	1.101	2.602	5.513	0.084	0.158	0.103	-0.092	-0.323	-0.324	0.233	0.169	0.165	0.436	1.354	3.391	0.246	0.206	0.382	1.184	2.933	6.473					0.055									0.121
85	L	76	24		0.058	0.119	0.014	0.174	1.125	3.487	0.149	0.146	0.156	0.548	2.329	6.631	0.092	0.102	0.077	-0.043	-0.478	-1.094	0.14	0.137	0.26	0.465	1.951	5.333	0.204	0.2	0.304	0.719	3.038	8.51					0.058									0.014
86	R	68	16		0.106	0.03	0.069	0.045	0.169	0.378	0.18	0.072	0.094	0.189	0.329	0.643	0.079	0.115	0.126	0.03	-0.086	-0.177	0.062	0.121	0.162	0.193	0.308	0.51	0.19	0.14	0.187	0.27	0.451	0.821				0.106									0.069
87	L	68	20		0.017	0.089	0.125	0.213	0.583	1.452	0.066	0.117	0.283	0.717	1.568	3.353	0.086	0.156	0.12	0.036	-0.074	-0.288	0.104	0.089	0.114	0.295	0.852	2.098	0.123	0.147	0.305	0.775	1.784	3.955					0.017									0.125
88	R	53	42		0.116	0.721	1.142	1.26	1.174	1.195	1.203	0.859	1.895	2.983	4.368	6.253	0.993	0.457	0.217	0.142	0.15	0.214	2.364	2.184	3.081	4.636	7.78	11.946	2.652	2.347	3.617	5.512	8.922	13.483									0.116
89	L	53	39		0.177	0.153	0.434	0.634	1.251	2.507	0.475	0.286	1.302	3.164	5.388	8.401	0.172	0.187	0.219	0.422	0.968	1.585	0.352	0.803	1.508	3.042	6.481	11.246	0.591	0.852	1.992	4.389	8.428	14.038								0.177
90	R	69	8		0.049	0.033	0.054	0.203	0.382	0.518	0.075	0.056	0.123	0.278	0.421	0.574	0.077	0.108	0.124	0.042	0.033	0.228	0.182	0.099	0.171	0.272	0.405	0.565	0.197	0.114	0.21	0.389	0.584	0.805			0.049									0.054
91	L	69	2		0.033	0.175	0.202	0.106	0.21	0.413	0.173	0.203	0.24	0.326	0.441	0.644	0.054	0.204	0.322	0.228	0.234	0.258	0.17	0.147	0.318	0.388	0.425	0.533	0.242	0.251	0.398	0.506	0.613	0.836			0.033									0.202
92	R	64	26		0.072	0.139	0.434	1.239	1.711	1.97	0.12	0.149	0.619	2.569	4.693	7.189	0.119	0.077	0.072	-0.172	0.078	0.501	0.096	0.141	0.46	1.842	3.416	5.407	0.154	0.205	0.771	3.161	5.805	8.995						0.072									0.434
93	R	78	23		0.048	0.017	0.123	0.196	0.339	0.611	0.084	0.062	0.14	0.266	0.537	1.045	0.075	0.14	0.199	0.223	0.23	0.37	0.087	0.126	0.184	0.236	0.315	0.602	0.121	0.14	0.231	0.356	0.622	1.206					0.048									0.123
94	L	78	15		0.033	0.034	0.076	0.177	0.336	0.644	0.077	0.057	0.124	0.259	0.505	0.965	0.09	0.09	0.149	0.147	0.24	0.382	0.06	0.049	0.103	0.109	0.174	0.374	0.097	0.075	0.161	0.281	0.534	1.035				0.033									0.076
95	L	61	20		0.034	0.047	0.114	0.14	0.392	0.775	0.112	0.07	0.138	0.239	0.599	1.36	0.031	0.125	0.171	0.173	0.105	0.033	0.105	0.094	0.108	0.173	0.314	0.907	0.153	0.117	0.175	0.295	0.676	1.635					0.034									0.114
96	L	81	14		0.061	0.025	0.078	0.173	0.155	0.352	0.116	0.053	0.107	0.229	0.32	0.736	0.066	0.107	0.134	0.126	-0.052	0.096	0.064	0.072	0.142	0.237	0.307	0.332	0.133	0.089	0.178	0.329	0.443	0.807			0.061									0.078
97	R	48	28		0.105	0.042	0.088	0.291	0.668	1.341	0.134	0.068	0.169	0.438	1.145	2.563	0.066	0.108	0.158	0.151	0.106	0.033	0.179	0.084	0.186	0.287	0.737	1.725	0.223	0.108	0.251	0.523	1.361	3.089						0.105									0.088
98	L	80	27		0.029	0.119	0.397	0.941	1.643	2.237	0.148	0.127	0.478	1.348	2.617	3.939	0.091	0.084	0.096	-0.016	-0.076	0.173	0.112	0.107	0.186	0.667	1.628	2.672	0.186	0.166	0.513	1.504	3.082	4.759						0.029									0.397
99	R	65	29		0.051	0.119	0.122	0.353	0.924	1.867	0.112	0.138	0.204	0.538	1.513	3.295	0.066	0.15	0.206	0.201	0.073	-0.065	0.106	0.126	0.182	0.241	0.725	1.776	0.154	0.187	0.273	0.59	1.678	3.743						0.051									0.122
100	R	74	57		0.548	0.304	0.227	0.422	0.602	1.47	2.811	5.076	8.161	12.377	17.585	23.831	0.336	0.383	0.134	0.073	0.317	0.989	1.434	2.339	3.868	5.822	8.85	13.411	3.155	5.589	9.032	13.678	19.686	27.345										0.548
101	L	74	31		0.015	0.063	0.202	0.558	1.115	1.518	0.114	0.099	0.575	1.848	3.91	6.443	0.061	0.122	0.099	0.074	0.064	0.154	0.123	0.166	0.581	1.45	2.939	4.785	0.168	0.193	0.818	2.349	4.891	8.026							0.015
102	L	71	23		0.093	0.055	0.189	0.442	0.87	1.44	0.133	0.1	0.238	0.671	1.538	2.731	0.076	0.108	0.141	0.114	0.047	0.13	0.112	0.051	0.136	0.32	0.708	1.28	0.174	0.113	0.274	0.744	1.693	3.016					0.093									0.189
103	R	59	12		0.019	0.053	0.097	0.138	0.116	0.167	0.112	0.07	0.122	0.166	0.171	0.197	0.064	0.101	0.161	0.102	0.111	0.191	0.1	0.042	0.085	0.151	0.203	0.278	0.15	0.081	0.149	0.225	0.265	0.341			0.019									0.097
104	R	79	25		0.019	0.042	0.043	0.116	0.352	0.897	0.078	0.052	0.103	0.147	0.41	1.132	0.06	0.131	0.106	0.039	-0.11	-0.071	0.138	0.068	0.084	0.119	0.327	0.666	0.158	0.085	0.133	0.189	0.524	1.314						0.019									0.043
105	R	66	18		0.033	0.042	0.06	0.115	0.351	0.684	0.083	0.063	0.086	0.207	0.487	1.032	0.136	0.103	0.143	0.18	0.061	-0.025	0.153	0.045	0.144	0.189	0.319	0.761	0.175	0.077	0.168	0.28	0.582	1.282				0.033									0.06
106	L	66	27		0.018	0.102	0.184	0.368	0.718	1.365	0.085	0.118	0.332	0.977	1.839	3.271	0.091	0.108	0.153	0.197	0.192	0.178	0.068	0.072	0.228	0.414	0.73	1.37	0.109	0.138	0.402	1.061	1.979	3.547						0.018									0.184
107	L	51	32		0.013	0.061	0.112	0.212	0.592	1.401	0.039	0.066	0.125	0.304	0.766	1.722	0.144	0.097	0.13	0.11	-0.066	-0.122	0.1	0.096	0.126	0.168	0.391	0.76	0.108	0.117	0.178	0.348	0.86	1.882							0.013
108	R	66	28		0.059	0.008	0.046	0.111	0.291	0.858	0.077	0.047	0.062	0.198	0.47	1.475	0.079	0.109	0.135	0.133	0.077	-0.099	0.099	0.072	0.134	0.215	0.382	1.191	0.125	0.086	0.148	0.293	0.606	1.895						0.059									0.046
109	L	66	35		0.044	0.172	0.453	0.602	1.057	2.03	0.129	0.21	0.815	1.645	3.366	6.404	0.052	0.112	0.14	0.213	0.069	-0.026	0.147	0.312	0.817	1.415	2.892	5.411	0.195	0.376	1.155	2.17	4.438	8.384								0.044
110	L	72	24		0.024	0.037	0.141	0.35	0.75	1.525	0.089	0.059	0.221	0.534	1.455	2.686	0.068	0.099	0.109	0.003	-0.189	-0.167	0.123	0.092	0.12	0.241	0.76	1.356	0.152	0.109	0.252	0.586	1.641	3.009					0.024									0.141
111	L	82	24		0.029	0.032	0.103	0.252	0.593	1.268	0.094	0.074	0.151	0.43	1.064	2.282	0.059	0.152	0.189	0.131	0.004	-0.153	0.104	0.092	0.136	0.201	0.502	1.142	0.14	0.118	0.203	0.475	1.177	2.552					0.029									0.103
112	R	59	41		0.03	0.167	0.866	1.814	1.592	2.155	0.154	0.201	1.237	2.995	3.942	6.123	0.293	0.121	-0.102	-0.023	0.536	0.478	0.439	0.386	0.944	1.639	2.108	3.413	0.465	0.435	1.557	3.415	4.47	7.01									0.03
113	R	50	51		0.329	0.947	2.369	2.934	3.637	3.829	0.91	0.978	2.773	5.05	8.196	10.854	-0.183	0.243	0.224	-0.604	-0.956	-1.518	1.277	1.278	1.986	3.426	5.433	7.072	1.568	1.609	3.411	6.103	9.833	12.954										0.329
114	L	72	22		0.078	0.01	0.084	0.238	0.662	1.681	0.12	0.034	0.141	0.37	1.024	2.713	0.079	0.123	0.12	0.141	0.059	-0.124	0.062	0.074	0.05	0.19	0.659	1.867	0.135	0.082	0.149	0.416	1.217	3.293					0.078									0.084
115	R	53	32		0.054	0.079	0.079	0.139	0.66	2.069	0.094	0.09	0.129	0.297	1.45	4.458	-0.004	0.115	0.106	0.062	-0.161	-0.466	0.219	0.122	0.18	0.458	1.305	3.744	0.238	0.152	0.221	0.546	1.951	5.822							0.054
116	R	48	22		0.048	0.014	0.025	0.098	0.308	0.952	0.102	0.049	0.076	0.179	0.583	1.928	-0.026	0.112	0.155	0.07	-0.167	-0.34	0.262	0.094	0.162	0.228	0.528	1.346	0.282	0.106	0.179	0.29	0.786	2.351					0.048									0.025
117	R	82	50		0.1	0.678	1.149	1.073	1.336	1.894	0.197	0.703	2.041	4.645	8.249	12.37	-0.097	0.071	0.452	1.133	1.401	1.768	0.426	0.805	1.673	2.551	4.545	7.28	0.47	1.069	2.639	5.3	9.418	14.354										0.1
118	L	82	29		0.1	0.101	0.205	0.545	0.999	1.935	0.132	0.114	0.253	0.995	2.304	4.875	0.04	0.147	0.126	0.035	-0.126	-0.408	0.113	0.085	0.155	0.664	1.652	3.649	0.174	0.142	0.297	1.196	2.835	6.09						0.1									0.205
119	L	73	19		0.05	0.053	0.077	0.091	0.543	1.735	0.079	0.073	0.128	0.362	1.06	3.223	0.066	0.108	0.062	0.065	-0.313	-0.525	0.093	0.124	0.16	0.252	0.77	2.212	0.122	0.144	0.205	0.441	1.31	3.909				0.05									0.077
120	L	76	32		0.081	0.046	0.237	1.271	3.057	5.118	0.141	0.078	0.443	2.472	6.155	10.569	0.109	0.139	0.118	-0.203	-0.703	-0.9	0.129	0.204	0.269	1.651	3.942	6.316	0.191	0.218	0.518	2.973	7.309	12.312							0.081
121	R	84	20		0.05	0.023	0.051	0.256	0.572	1.164	0.111	0.057	0.214	0.519	1.131	2.364	0.08	0.046	-0.025	-0.187	-0.255	-0.293	0.101	0.142	0.252	0.488	0.694	1.495	0.15	0.153	0.33	0.712	1.327	2.797					0.05									0.051
122	R	59	40		0.05	0.105	0.262	0.543	0.985	1.118	0.068	0.121	0.378	1.069	2.301	3.424	0.06	0.14	0.227	0.185	0.282	0.734	0.112	0.099	0.189	0.525	1.244	2.031	0.131	0.156	0.422	1.191	2.615	3.981									0.05
123	R	83	31		0.01	0.067	0.087	0.329	0.867	1.633	0.08	0.086	0.144	0.403	1.202	2.653	0.073	0.108	0.066	0.032	-0.255	-0.169	0.077	0.083	0.086	0.213	0.967	2.028	0.111	0.12	0.168	0.456	1.543	3.339							0.01
124	R	76	22		0.084	0.038	0.19	0.376	0.825	1.583	0.14	0.071	0.213	0.451	1.129	2.461	0.085	0.106	0.166	0.169	0.041	-0.034	0.301	0.196	0.263	0.413	0.822	1.628	0.332	0.209	0.339	0.611	1.396	2.951					0.084									0.19
125	L	76	36		0.126	0.115	0.561	1.556	2.434	3.102	0.187	0.14	0.776	2.531	4.984	8.125	0.011	0.117	0.038	-0.045	0.118	0.562	0.19	0.218	0.509	1.333	2.857	5.154	0.267	0.259	0.928	2.861	5.745	9.622								0.126
126	R	74	24		0.029	0.057	0.113	0.229	0.446	1.037	0.068	0.081	0.146	0.305	0.592	1.377	0.127	0.078	0.079	0.063	-0.056	-0.064	0.108	0.076	0.095	0.165	0.341	0.877	0.128	0.111	0.174	0.346	0.684	1.633					0.029									0.113
127	R	73	38		0.041	0.11	0.193	0.47	1.03	1.793	0.099	0.116	0.265	0.87	2.356	4.723	0.093	0.105	0.112	0.054	-0.119	-0.231	0.047	0.06	0.204	0.693	1.688	3.445	0.11	0.13	0.334	1.113	2.898	5.846								0.041
128	L	80	15		0.064	0.027	0.099	0.094	0.157	0.398	0.171	0.07	0.197	0.326	0.458	0.891	-0.017	0.067	0.159	0.141	0.186	0.232	0.187	0.124	0.153	0.245	0.391	0.689	0.253	0.142	0.25	0.408	0.602	1.126				0.064									0.099
129	L	74	25		0.048	0.047	0.171	0.268	0.645	1.454	0.073	0.075	0.261	0.516	1.426	3.135	0.096	0.142	0.084	0.093	-0.025	-0.037	0.045	0.144	0.077	0.157	0.693	1.701	0.086	0.163	0.272	0.539	1.585	3.567						0.048									0.171
130	L	73	43		0.137	0.103	0.106	0.541	0.95	1.444	0.218	0.213	0.799	2.467	4.428	6.19	0.024	0.05	0.008	-0.266	-0.154	0.783	0.401	0.503	1.023	1.797	2.717	3.889	0.457	0.546	1.298	3.052	5.195	7.31									0.137
131	R	62	41		0.076	0.018	0.121	0.289	0.765	1.545	0.121	0.05	0.167	0.447	1.232	2.745	0.123	0.114	0.101	0.142	0.014	-0.072	0.115	0.062	0.077	0.253	0.834	1.907	0.167	0.08	0.184	0.514	1.488	3.342									0.076
132	L	62	22		0.019	0.042	0.046	0.115	0.278	0.655	0.074	0.064	0.117	0.249	0.432	0.996	0.126	0.091	0.166	0.168	0.179	0.221	0.101	0.085	0.107	0.177	0.257	0.473	0.125	0.106	0.159	0.305	0.502	1.103					0.019									0.046
133	R	67	41		0.062	0.043	0.213	0.778	1.157	1.733	0.109	0.097	0.464	1.838	3.379	5.85	0.046	0.121	0.123	-0.015	-0.014	0.177	0.087	0.107	0.323	1.228	2.325	4.397	0.139	0.145	0.565	2.211	4.102	7.319									0.062
134	L	66	46		0.085	0.217	0.204	0.86	1.339	1.361	0.166	0.222	0.364	1.143	2.211	3.13	0.174	0.048	0.085	0.368	0.364	0.374	0.336	0.208	0.657	1.11	1.279	1.483	0.375	0.304	0.751	1.593	2.554	3.463										0.085
135	L	74	27		0.063	0.108	0.42	0.682	0.789	1.41	0.165	0.181	0.949	2.476	4.153	6.27	0.062	0.122	0.013	0.047	0.173	0.244	0.23	0.325	0.869	2.027	3.272	4.793	0.283	0.372	1.287	3.2	5.287	7.892						0.063									0.42
136	L	83	34		0.111	0.163	0.235	0.287	0.669	0.979	0.276	0.244	0.697	1.409	2.736	3.968	0.209	0.081	0.041	0.209	0.239	0.566	0.274	0.223	0.521	0.905	1.948	3.049	0.389	0.331	0.87	1.675	3.359	5.004							0.111
137	L	68	19		0.04	0.044	0.068	0.149	0.363	0.742	0.081	0.097	0.111	0.243	0.591	1.264	0.063	0.162	0.206	0.1	0.015	0.153	0.105	0.083	0.137	0.145	0.312	0.673	0.133	0.128	0.176	0.283	0.668	1.432				0.04									0.068
138	R	66	48		0.022	0.091	0.182	0.393	0.61	0.758	0.314	0.197	0.549	1.872	3.663	5.572	0.024	0.213	0.084	-0.026	0.062	0.13	0.274	0.291	0.394	1.223	2.774	4.338	0.417	0.352	0.676	2.236	4.595	7.062										0.022
139	R	82	46		0.03	0.246	0.62	1.959	2.768	2.622	0.128	0.282	1.114	3.43	5.61	7.354	0.02	0.115	-0.286	-0.571	-0.237	0.64	0.277	0.269	1.007	2.267	3.242	4.2	0.305	0.39	1.501	4.112	6.479	8.469										0.03
140	L	82	27		0.045	0.053	0.06	0.187	0.778	1.691	0.107	0.065	0.097	0.383	1.558	3.668	-0.012	0.109	0.115	0.088	-0.125	-0.3	0.406	0.106	0.18	0.377	1.153	2.683	0.42	0.124	0.205	0.537	1.938	4.545						0.045									0.06
141	R	85	13		0.078	0.033	0.043	0.092	0.412	0.867	0.14	0.108	0.137	0.325	0.546	0.936	0.012	0.121	0.166	0.193	-0.095	-0.073	0.151	0.055	0.158	0.313	0.468	0.806	0.206	0.121	0.209	0.451	0.719	1.235			0.078									0.043
142	L	85	48		0.549	1.576	3.4	4.706	6.132	7.269	0.688	1.694	3.795	6.053	9.172	12.878	0.196	0.415	0.14	-0.469	-0.517	-0.7	1.897	1.387	2.304	2.655	3.454	5.599	2.018	2.19	4.439	6.609	9.801	14.042										0.549
143	R	67	44		0.069	0.364	1.029	1.862	1.867	1.32	0.27	0.403	1.433	3.287	5.086	6.933	0.162	0.052	0.018	0.12	0.665	1.438	0.246	0.326	0.906	1.733	2.929	4.411	0.365	0.519	1.695	3.716	5.869	8.217									0.069
144	R	66	34		0.101	0.117	0.234	0.568	0.973	1.525	0.156	0.139	0.392	1.065	2.057	3.492	0.039	0.13	0.084	0.04	0.082	0.138	0.219	0.162	0.354	0.855	1.422	2.629	0.269	0.213	0.528	1.365	2.5	4.371							0.101
145	R	75	23		0.061	0.19	0.253	0.584	0.819	0.978	0.168	0.214	0.401	1.155	2.25	3.636	0.062	0.108	0.206	0.233	0.357	0.634	0.095	0.091	0.19	0.343	0.738	1.63	0.193	0.233	0.443	1.205	2.368	3.984					0.061									0.253
146	R	61	22		0.028	0.038	0.012	0.195	0.219	0.179	0.073	0.092	0.105	0.267	0.347	0.39	0.078	0.102	0.118	0.068	0.046	0.206	0.071	0.104	0.202	0.341	0.51	0.767	0.102	0.139	0.227	0.433	0.617	0.86					0.028									0.012
147	R	71	25		0.042	0.081	0.124	0.23	0.598	1.196	0.141	0.099	0.17	0.409	0.69	1.497	0.11	0.084	-0.015	-0.101	-0.222	-0.197	0.104	0.111	0.247	0.387	0.746	1.656	0.175	0.148	0.3	0.563	1.016	2.233						0.042									0.124
148	R	76	42		0.104	0.182	0.12	0.438	0.302	1.531	0.292	0.306	0.682	1.798	3.817	6.741	0.044	0.117	0.445	0.5	0.203	-0.143	0.316	0.744	1.3	1.877	2.839	4.109	0.43	0.804	1.468	2.599	4.757	7.894									0.104
149	L	80	27		0.102	0.22	0.71	1.76	2.913	3.358	0.287	0.235	0.836	2.541	4.751	6.239	0.104	0.072	-0.048	-0.198	-0.174	0.556	0.149	0.258	0.73	1.894	3.34	4.492	0.323	0.349	1.11	3.17	5.808	7.687						0.102									0.71
150	L	86	50		0.202	0.306	0.427	0.363	1.235	2.377	0.455	0.385	0.956	2.203	3.751	5.424	0.164	0.031	-0.159	-0.199	0.638	1.383	0.5	0.596	1.207	1.678	1.904	2.895	0.676	0.709	1.539	2.77	4.207	6.148										0.202
151	R	80	22		0.02	0.062	0.102	0.206	0.328	0.578	0.179	0.075	0.14	0.258	0.458	0.858	0.058	0.127	0.152	0.205	0.22	0.384	0.117	0.1	0.12	0.16	0.216	0.479	0.213	0.125	0.185	0.304	0.506	0.983					0.02									0.102
152	R	63	28		0.054	0.031	0.096	0.278	0.776	1.613	0.089	0.051	0.101	0.334	1.047	2.409	0.153	0.13	0.156	0.193	-0.021	-0.134	0.156	0.068	0.121	0.223	0.705	1.675	0.18	0.086	0.157	0.402	1.262	2.934						0.054									0.096
153	R	71	19		0.034	0.018	0.091	0.159	0.329	0.472	0.146	0.087	0.145	0.283	0.484	0.835	0.271	0.17	0.152	0.18	0.051	-0.028	0.396	0.187	0.16	0.225	0.277	0.564	0.422	0.206	0.216	0.362	0.558	1.008				0.034									0.091
154	L	71	26		0.014	0.049	0.185	0.506	1.701	3.834	0.064	0.063	0.21	0.843	3.008	6.673	0.099	0.123	0.058	-0.12	-0.61	-1.179	0.142	0.173	0.274	0.66	2.226	4.411	0.156	0.184	0.346	1.07	3.742	8						0.014									0.185
155	R	58	26		0.091	0.024	0.056	0.263	0.641	1.183	0.158	0.059	0.279	0.792	1.759	3.262	0.083	0.111	0.139	0.22	0.268	0.334	0.092	0.085	0.099	0.454	1.248	2.484	0.183	0.103	0.296	0.912	2.157	4.1						0.091									0.056
156	R	76	19		0.022	0.028	0.029	0.17	0.304	0.482	0.059	0.059	0.054	0.271	0.445	0.792	0.1	0.11	0.17	0.19	0.014	0.061	0.116	0.076	0.134	0.164	0.264	0.607	0.13	0.096	0.144	0.317	0.517	0.998				0.022									0.029
157	L	76	22		0.012	0.022	0.045	0.211	0.545	0.969	0.113	0.08	0.169	0.379	0.839	1.611	0.048	0.102	0.172	0.102	-0.051	-0.015	0.098	0.061	0.112	0.167	0.392	0.875	0.15	0.101	0.203	0.414	0.926	1.834					0.012									0.045
158	R	59	24		0.052	0.06	0.161	0.3	0.464	0.72	0.252	0.085	0.179	0.368	0.649	1.152	0.124	0.096	0.064	0.057	0.054	0.052	0.111	0.102	0.082	0.153	0.439	0.935	0.276	0.132	0.197	0.398	0.784	1.484					0.052									0.161
159	R	78	50		0.125	1.156	1.794	1.754	1.938	2.267	0.753	1.203	2.123	3.344	6.528	10.44	-0.1	0.092	-0.536	-1.282	-1.518	-1.574	0.39	0.445	1.315	2.759	5.132	7.407	0.848	1.282	2.497	4.335	8.304	12.801										0.125
160	L	78	40		0.098	0.592	1.209	1.898	4.026	4.383	0.448	0.653	1.649	3.163	5.103	6.718	0.013	0.202	-0.027	-0.129	0.026	-1.035	0.583	0.48	1.193	2.31	3.876	5.684	0.736	0.811	2.035	3.917	6.408	8.8									0.098
161	L	77	15		0.042	0.066	0.159	0.241	0.384	0.755	0.083	0.073	0.171	0.274	0.465	1.004	0.139	0.115	0.158	0.214	0.279	0.358	0.099	0.072	0.143	0.28	0.501	1.022	0.129	0.103	0.223	0.392	0.684	1.433				0.042									0.159
162	R	69	26		0.038	0.05	0.083	0.184	0.431	0.895	0.06	0.063	0.119	0.326	0.834	1.859	0.088	0.133	0.153	0.149	0.077	0.104	0.171	0.107	0.199	0.246	0.413	0.984	0.181	0.124	0.231	0.408	0.931	2.103						0.038									0.083
163	L	65	22		0.049	0.069	0.185	0.435	0.887	2.033	0.12	0.077	0.245	0.649	1.422	3.282	0.09	0.075	0.133	0.129	0.129	-0.046	0.134	0.123	0.187	0.291	0.709	1.777	0.18	0.145	0.308	0.712	1.589	3.732					0.049									0.185
164	R	54	44		0.141	0.191	0.578	1.645	2.843	2.96	0.353	0.311	1.204	4.254	8.856	13.007	0.091	0.124	0.175	-0.053	-0.037	0.795	0.092	0.461	1.125	3.067	6.15	8.918	0.364	0.556	1.648	5.245	10.782	15.771									0.141
165	L	66	29		0.021	0.114	0.313	0.769	1.487	2.497	0.127	0.132	0.502	1.691	3.689	6.6	0.097	0.103	0.129	0.008	0.015	0.108	0.08	0.047	0.203	0.824	2.025	3.829	0.15	0.14	0.542	1.881	4.209	7.63						0.021									0.313
166	L	80	19		0.031	0.108	0.156	0.087	0.069	0.339	0.083	0.123	0.186	0.31	0.29	0.728	0.102	0.067	0.111	0.118	-0.011	-0.01	0.215	0.101	0.178	0.164	0.264	0.272	0.231	0.16	0.257	0.35	0.392	0.777				0.031									0.156
167	R	75	51		0.248	0.783	1.42	2.306	3.202	4.471	0.602	0.861	2.22	4.045	5.869	7.986	0.742	0.245	0.248	0.374	0.534	1.02	1.931	1.303	2.831	4.119	4.992	6.327	2.022	1.562	3.598	5.773	7.705	10.188										0.248
168	L	70	47		0.613	0.773	0.263	1.849	2.925	3.471	1.939	1.227	2.084	3.998	5.793	7.625	-0.312	-0.778	-0.847	-0.718	-1.243	-1.777	1.305	2.198	2.864	3.297	4.557	6.183	2.337	2.518	3.542	5.182	7.371	9.817										0.613
169	L	62	38		0.037	0.071	0.231	0.675	1.176	1.937	0.147	0.093	0.468	1.491	2.734	4.54	0.081	0.127	0.051	-0.015	-0.092	-0.04	0.131	0.13	0.348	0.811	1.517	2.651	0.197	0.16	0.583	1.697	3.127	5.258								0.037
170	R	86	46		0.063	0.679	0.809	0.911	0.725	0.391	0.828	0.815	1.317	1.538	1.504	2.637	0.684	0.172	-0.052	-0.111	-0.238	-0.472	1.397	1.087	1.587	1.697	2.096	3.534	1.624	1.359	2.062	2.29	2.58	4.409										0.063
171	R	59	42		0.091	0.113	0.24	0.554	1.205	2.247	0.168	0.129	0.384	1.103	2.698	5.455	0.094	0.14	0.168	0.173	0.029	-0.088	0.098	0.204	0.371	0.729	1.789	3.679	0.194	0.242	0.533	1.322	3.237	6.58									0.091
172	R	63	50		0.181	0.271	0.452	0.646	0.294	1.044	0.517	0.463	1.215	2.139	2.594	3.207	-0.079	0.089	0.369	0.127	-0.736	-0.986	0.498	0.73	1.501	2.093	3.287	4.386	0.718	0.864	1.931	2.993	4.187	5.433										0.181
173	R	74	38		0.087	0.075	0.36	1.104	1.682	1.601	0.18	0.134	0.69	2.76	5.435	7.94	0.003	0.132	0.053	-0.126	0.107	0.769	0.249	0.186	0.678	2.128	4.224	6.535	0.307	0.229	0.967	3.485	6.883	10.283								0.087
174	R	84	38		0.032	0.092	0.209	0.553	1.164	2.446	0.307	0.126	0.331	1.016	2.41	5.154	0.342	0.105	0.097	0.038	-0.079	-0.163	0.781	0.554	0.635	0.922	1.634	3.191	0.839	0.569	0.716	1.372	2.911	6.062								0.032
175	L	75	38		0.048	0.033	0.164	0.395	1.077	2.35	0.116	0.08	0.333	1.098	2.714	5.544	0.141	0.103	0.091	-0.027	-0.344	-0.52	0.165	0.079	0.124	0.706	1.896	3.755	0.202	0.112	0.355	1.306	3.31	6.696								0.048
176	L	65	12		0.025	0.025	0.054	0.105	0.241	0.46	0.063	0.044	0.107	0.301	0.411	0.648	0.079	0.111	0.168	0.044	0.039	0.211	0.079	0.065	0.159	0.166	0.209	0.273	0.101	0.078	0.192	0.344	0.462	0.703			0.025									0.054
177	R	71	24		0.076	0.012	0.069	0.178	0.483	0.975	0.102	0.061	0.103	0.228	0.683	1.603	0.014	0.116	0.164	0.118	0.151	0.176	0.13	0.12	0.159	0.241	0.56	1.28	0.165	0.134	0.19	0.332	0.883	2.051					0.076									0.069
178	L	71	23		0.06	0.062	0.021	0.147	0.466	1.031	0.119	0.092	0.117	0.234	0.844	2.022	0.134	0.15	0.16	0.031	-0.09	-0.152	0.165	0.086	0.136	0.237	0.592	1.491	0.203	0.126	0.18	0.333	1.031	2.512					0.06									0.021
179	R	69	23		0.014	0.047	0.173	0.445	0.999	2.403	0.046	0.059	0.188	0.504	1.212	3.039	0.076	0.092	0.098	0.083	-0.039	-0.501	0.082	0.089	0.054	0.198	0.624	1.723	0.094	0.107	0.195	0.541	1.363	3.494					0.014									0.173
180	L	63	42		0.121	0.046	0.058	0.223	0.241	0.196	0.282	0.099	0.318	1.095	1.96	3.625	0.141	0.1	0.158	0.212	0.254	0.601	0.166	0.198	0.246	0.635	1.009	2.481	0.327	0.222	0.402	1.266	2.204	4.393									0.121
181	R	50	21		0.033	0.045	0.045	0.142	0.297	0.622	0.132	0.073	0.073	0.192	0.394	0.893	0.084	0.12	0.153	0.174	0.165	0.333	0.105	0.118	0.14	0.187	0.289	0.677	0.169	0.139	0.158	0.268	0.488	1.12					0.033									0.045
182	R	54	51		0.442	0.851	1.969	2.454	3.451	4.76	0.844	0.94	2.448	3.54	5.25	7.593	0.385	0.006	-0.046	-0.256	-0.044	0.443	1.811	2.419	3.405	3.684	3.854	4.651	1.998	2.595	4.193	5.109	6.513	8.904										0.442
183	R	73	22		0.043	0.07	0.073	0.145	0.476	1.096	0.116	0.096	0.103	0.289	0.896	2.189	0.108	0.128	0.093	-0.084	-0.109	-0.015	0.087	0.079	0.092	0.228	0.429	1.276	0.145	0.124	0.138	0.368	0.993	2.533					0.043									0.073
184	L	73	27		0.046	0.07	0.22	0.736	1.463	2.024	0.143	0.127	0.496	1.685	3.556	5.93	0.057	0.127	0.029	-0.091	-0.095	0.119	0.149	0.101	0.4	1.057	1.981	3.556	0.206	0.162	0.637	1.989	4.07	6.915						0.046									0.22
185	R	71	42		0.061	0.041	0.582	0.798	1.223	1.853	0.172	0.15	1.06	2.148	4.05	6.156	0.208	0.161	0.032	0.362	0.619	1.015	0.225	0.292	0.665	1.438	2.885	4.437	0.283	0.328	1.252	2.585	4.973	7.588									0.061
186	L	73	26		0.048	0.009	0.077	0.353	1.234	2.51	0.074	0.061	0.161	0.689	2.352	5.057	0.012	0.116	0.121	0.05	-0.132	-0.335	0.295	0.158	0.203	0.599	1.73	3.651	0.304	0.169	0.259	0.913	2.92	6.237						0.048									0.077
187	R	44	48		0.075	0.154	0.803	0.907	0.508	0.591	0.2	0.261	1.523	2.954	4.087	5.486	0.106	0.095	-0.035	0.345	0.735	1.077	0.426	0.491	1.49	2.496	3.476	4.827	0.471	0.556	2.13	3.867	5.365	7.308										0.075
188	L	71	21		0.055	0.034	0.023	0.218	0.744	1.874	0.08	0.04	0.067	0.405	1.468	3.753	0.102	0.085	0.17	0.126	0.004	-0.174	0.068	0.076	0.111	0.255	0.933	2.421	0.105	0.086	0.13	0.479	1.739	4.466					0.055									0.023
189	R	86	27		0.028	0.063	0.096	0.368	0.853	1.831	0.074	0.078	0.295	0.807	1.857	3.773	0.113	0.087	0.088	0.124	0.103	0.099	0.172	0.098	0.189	0.422	1.179	2.447	0.188	0.125	0.35	0.911	2.2	4.497						0.028									0.096
190	L	86	25		0.01	0.013	0.25	0.619	1.738	2.224	0.093	0.06	0.322	1.235	3.72	6.017	0.073	0.037	0.077	-0.102	-0.419	0.121	0.188	0.123	0.195	0.816	2.334	3.873	0.21	0.136	0.376	1.48	4.392	7.156						0.01									0.25
191	R	61	40		0.071	0.124	0.289	0.762	0.894	1.061	0.108	0.151	0.446	1.573	2.56	3.63	0.073	0.103	0.067	-0.061	0.075	0.425	0.174	0.103	0.402	1.126	1.888	2.779	0.205	0.183	0.601	1.935	3.181	4.572									0.071
192	L	64	23		0.071	0.048	0.123	0.731	2.765	5.37	0.112	0.081	0.211	1.416	5.074	9.898	-0.062	0.101	0.079	-0.207	-1.017	-1.303	0.258	0.216	0.244	0.879	3.292	5.758	0.281	0.231	0.323	1.666	6.048	11.451					0.071									0.123
193	L	85	19		0.039	0.029	0.026	0.095	0.404	0.828	0.092	0.084	0.07	0.167	0.555	1.08	0.098	0.166	0.156	0.17	0.128	0.257	0.204	0.126	0.107	0.25	0.384	0.601	0.224	0.151	0.128	0.301	0.675	1.236				0.039									0.026
194	R	68	26		0.079	0.029	0.123	0.406	0.866	1.496	0.1	0.043	0.173	0.571	1.267	2.264	0.036	0.097	0.174	0.205	0.208	0.266	0.131	0.149	0.172	0.28	0.541	0.956	0.164	0.156	0.243	0.636	1.378	2.458						0.079									0.123
195	L	59	14		0.012	0.029	0.069	0.036	0.073	0.217	0.068	0.046	0.104	0.175	0.193	0.296	0.113	0.121	0.127	0.14	0.131	0.31	0.064	0.098	0.155	0.225	0.272	0.467	0.093	0.108	0.187	0.285	0.334	0.553			0.012									0.069
196	R	64	28		0.029	0.02	0.245	0.505	1.107	2.094	0.112	0.064	0.298	0.848	1.878	3.407	0.037	0.121	0.077	-0.008	0.033	0.17	0.359	0.173	0.233	0.401	0.874	1.588	0.376	0.184	0.378	0.938	2.071	3.759						0.029									0.245
197	L	64	21		0.063	0.043	0.106	0.198	0.285	0.727	0.097	0.065	0.115	0.214	0.391	0.974	0.134	0.109	0.106	0.03	0.017	0.224	0.082	0.051	0.129	0.241	0.415	0.705	0.127	0.083	0.173	0.322	0.57	1.202					0.063									0.106
198	R	51	27		0.02	0.117	0.11	0.364	0.927	1.631	0.114	0.14	0.294	0.997	2.45	4.404	0.093	0.085	0.075	-0.073	-0.203	0.096	0.133	0.108	0.162	0.523	1.588	3.06	0.175	0.177	0.335	1.126	2.92	5.362						0.02									0.11
199	L	67	20		0.081	0.133	0.214	0.551	1.252	1.819	0.212	0.161	0.65	1.936	3.928	6.08	0.114	0.011	-0.209	-0.406	-0.182	0.26	0.304	0.27	0.667	1.398	2.211	3.193	0.371	0.315	0.931	2.388	4.508	6.868					0.081									0.214
200	R	64	17		0.061	0.037	0.032	0.066	0.152	0.324	0.085	0.05	0.055	0.2	0.327	0.451	0.08	0.11	0.164	0.225	0.112	0.224	0.057	0.046	0.09	0.273	0.253	0.394	0.103	0.068	0.105	0.338	0.414	0.599				0.061									0.032
201	R	69	23		0.034	0.026	0.044	0.191	0.516	1.735	0.081	0.045	0.116	0.286	0.951	2.972	0.103	0.089	0.061	-0.105	-0.239	-0.588	0.075	0.123	0.223	0.305	0.664	1.89	0.11	0.131	0.251	0.418	1.16	3.522					0.034									0.044
202	R	71	38		0.117	0.158	0.219	0.342	0.818	1.39	0.164	0.184	0.354	0.847	1.985	3.767	0.131	0.07	-0.006	-0.101	-0.178	0.113	0.133	0.141	0.235	0.504	1.312	2.579	0.211	0.232	0.425	0.986	2.379	4.565								0.117
203	R	75	42		0.025	0.038	0.314	0.464	0.9	1.39	0.168	0.091	0.555	1.229	2.781	4.882	0.148	0.099	0.153	0.265	0.051	0.108	0.252	0.195	0.467	1.012	2.23	4.02	0.303	0.215	0.725	1.592	3.565	6.324									0.025
204	L	75	38		0.02	0.166	0.474	0.849	1.062	1.548	0.147	0.191	0.659	1.581	2.599	4.507	0.104	0.13	0.126	0.254	0.397	0.52	0.143	0.182	0.459	0.876	1.264	1.74	0.205	0.264	0.803	1.808	2.89	4.831								0.02
205	L	80	19		0.033	0.031	0.045	0.096	0.285	0.604	0.098	0.042	0.091	0.208	0.547	1.129	0.143	0.142	0.111	0.064	0.008	0.086	0.108	0.077	0.116	0.172	0.328	0.705	0.146	0.088	0.148	0.27	0.638	1.33				0.033									0.045
206	L	50	19		0.053	0.047	0.067	0.186	0.323	0.727	0.179	0.065	0.128	0.273	0.546	1.337	0.033	0.135	0.174	0.155	0.088	-0.053	0.143	0.137	0.144	0.208	0.346	0.88	0.229	0.152	0.193	0.343	0.647	1.601				0.053									0.067
207	L	71	21		0.133	0.113	0.102	0.046	0.114	0.393	0.209	0.165	0.173	0.286	0.424	0.989	0.163	0.085	0.076	0.151	0.279	0.462	0.192	0.108	0.107	0.12	0.257	0.537	0.284	0.197	0.203	0.31	0.496	1.125					0.133									0.102
208	R	80	47		0.028	0.197	0.323	0.974	1.464	2.076	0.218	0.236	0.378	1.521	3.07	5.265	0.088	0.076	-0.17	-0.41	-0.417	-0.158	0.266	0.193	0.373	1.385	2.567	4.255	0.344	0.304	0.531	2.057	4.002	6.77										0.028
209	R	59	32		0.024	0.071	0.133	0.484	0.966	1.843	0.156	0.103	0.2	0.707	1.672	3.478	0.039	0.097	0.077	-0.044	-0.203	-0.278	0.197	0.097	0.211	0.552	1.27	2.54	0.251	0.142	0.291	0.897	2.1	4.306							0.024
210	L	59	26		0.027	0.032	0.063	0.218	0.683	1.17	0.055	0.056	0.213	0.681	1.803	3.246	0.084	0.1	0.136	0.026	-0.231	-0.149	0.046	0.109	0.178	0.577	1.488	2.579	0.072	0.123	0.278	0.893	2.338	4.146						0.027									0.063
211	R	74	26		0.033	0.048	0.076	0.088	0.111	0.396	0.085	0.077	0.124	0.174	0.33	0.889	0.067	0.093	0.15	0.116	0.034	0.071	0.14	0.077	0.121	0.318	0.458	0.84	0.164	0.108	0.173	0.363	0.565	1.223						0.033									0.076
212	L	74	24		0.033	0.043	0.083	0.118	0.149	0.626	0.109	0.055	0.111	0.285	0.448	1.104	-0.032	0.096	0.125	0.17	0.017	-0.035	0.347	0.152	0.105	0.179	0.436	1.08	0.363	0.161	0.153	0.336	0.625	1.545					0.033									0.083
213	L	72	23		0.11	0.208	0.45	1.17	2.134	4.147	0.175	0.268	0.768	2.369	5.374	10.568	0.161	-0.015	-0.176	-0.382	-0.444	-0.635	0.194	0.21	0.588	1.26	3.04	6.477	0.262	0.34	0.967	2.683	6.174	12.395					0.11									0.45
214	R	66	21		0.037	0.045	0.035	0.119	0.461	1.436	0.074	0.051	0.115	0.271	1.05	3.134	0.097	0.072	0.134	0.049	-0.179	-0.35	0.091	0.065	0.13	0.223	0.859	2.367	0.118	0.082	0.174	0.351	1.356	3.927					0.037									0.035
215	R	74	42		0.018	0.055	0.277	0.725	1.356	2.286	0.097	0.082	0.359	1.13	2.384	4.425	0.095	0.119	0.016	-0.128	-0.112	-0.179	0.152	0.102	0.122	0.416	0.989	2.209	0.18	0.131	0.379	1.204	2.581	4.946									0.018
216	R	72	28		0.064	0.071	0.15	0.282	0.501	0.916	0.168	0.108	0.248	0.483	1.113	2.287	0.131	0.033	0.012	-0.051	-0.068	0.224	0.134	0.112	0.223	0.317	0.904	1.832	0.215	0.156	0.333	0.578	1.434	2.931						0.064									0.15
217	L	66	23		0.086	0.052	0.141	0.314	0.442	0.951	0.13	0.076	0.248	0.596	1.016	1.919	0.049	0.131	0.079	0.059	0.092	0.025	0.155	0.127	0.199	0.379	0.506	1.004	0.202	0.148	0.318	0.707	1.135	2.166					0.086									0.141
218	L	60	23		0.068	0.034	0.16	0.477	0.746	1.366	0.149	0.068	0.209	0.615	1.074	2.11	0.098	0.095	0.088	0.065	-0.045	-0.145	0.086	0.073	0.047	0.233	0.485	1.199	0.172	0.099	0.214	0.657	1.178	2.427					0.068									0.16
219	L	76	26		0.016	0.065	0.186	0.532	1.085	1.658	0.085	0.086	0.321	0.952	2.073	3.146	0.074	0.093	0.13	0.125	0.155	0.443	0.139	0.125	0.258	0.561	1.157	1.689	0.163	0.152	0.412	1.105	2.374	3.571						0.016									0.186
220	R	69	24		0.02	0.041	0.015	0.085	0.309	1.377	0.104	0.056	0.134	0.362	0.519	2.38	0.071	0.119	0.117	0.108	-0.211	-0.604	0.103	0.09	0.108	0.276	0.556	2.12	0.147	0.106	0.172	0.455	0.76	3.187					0.02									0.015
221	L	67	36		0.025	0.077	0.139	0.599	1.912	3.456	0.093	0.089	0.272	1.474	4.487	8.472	0.079	0.071	0.06	-0.179	-0.619	-0.695	0.192	0.077	0.183	1.219	3.503	6.267	0.214	0.118	0.328	1.913	5.693	10.538								0.025
222	R	63	16		0.104	0.051	0.022	0.081	0.061	0.16	0.133	0.066	0.068	0.155	0.187	0.289	0.031	0.152	0.173	0.072	0.036	0.279	0.116	0.109	0.17	0.229	0.302	0.386	0.176	0.127	0.183	0.276	0.356	0.482				0.104									0.022
223	L	63	11		0.078	0.032	0.042	0.051	0.113	0.271	0.182	0.056	0.071	0.113	0.241	0.387	0.179	0.099	0.083	0.073	0.095	0.271	0.372	0.095	0.126	0.195	0.256	0.335	0.414	0.111	0.144	0.226	0.352	0.512			0.078									0.042
224	R	69	23		0.016	0.017	0.042	0.133	0.263	0.845	0.09	0.047	0.105	0.169	0.295	1.109	0.036	0.132	0.108	0.089	-0.013	-0.146	0.168	0.147	0.072	0.201	0.38	0.656	0.191	0.154	0.127	0.263	0.481	1.288					0.016									0.042
225	R	59	33		0.099	0.139	0.34	1.151	1.321	0.756	0.181	0.162	0.779	2.792	4.623	5.657	0.091	0.096	0.025	-0.138	0.282	0.942	0.108	0.135	0.563	1.986	3.32	4.213	0.211	0.211	0.961	3.426	5.691	7.053							0.099
226	R	78	39		0.076	0.063	0.458	1.086	1.441	1.664	0.151	0.084	0.673	2.03	3.493	4.795	-0.092	0.044	-0.013	-0.109	0.214	0.575	0.485	0.238	0.512	1.284	2.241	3.115	0.508	0.253	0.846	2.402	4.15	5.718								0.076
227	R	71	50		0.177	0.288	0.605	2.557	5.311	6.709	0.45	0.482	1.431	3.542	5.895	7.243	0.036	0.246	0.374	1.009	1.162	0.303	0.198	0.545	1.422	2.641	4.088	4.643	0.492	0.728	2.017	4.418	7.174	8.603										0.177
228	R	74	31		0.017	0.05	0.134	0.383	0.859	1.202	0.081	0.066	0.195	0.663	1.61	2.707	0.089	0.107	0.131	0.154	0.101	0.36	0.071	0.058	0.09	0.329	0.967	1.704	0.108	0.089	0.215	0.74	1.878	3.198							0.017
229	R	89	25		0.141	0.05	0.108	0.265	0.426	0.835	0.18	0.12	0.138	0.319	0.522	1.111	0.095	0.16	0.145	0.19	0.142	0.198	0.114	0.124	0.168	0.191	0.273	0.764	0.213	0.172	0.217	0.372	0.589	1.348						0.141									0.108
230	L	76	21		0.067	0.042	0.11	0.112	0.133	0.264	0.102	0.052	0.165	0.226	0.384	0.792	0.062	0.106	0.103	0.086	-0.043	0.115	0.264	0.128	0.158	0.191	0.355	0.527	0.283	0.138	0.228	0.296	0.523	0.951					0.067									0.11
231	R	77	43		0.081	0.166	0.397	1.194	1.779	2.007	0.218	0.201	0.698	2.731	5.501	8.627	0.059	0.089	0.094	-0.118	-0.147	0.306	0.162	0.092	0.466	1.977	4.05	6.625	0.272	0.221	0.839	3.372	6.831	10.878									0.081
232	L	77	29		0.079	0.083	0.165	0.369	0.628	0.713	0.103	0.109	0.234	0.735	1.349	1.901	-0.017	0.102	0.152	0.1	0.003	0.238	0.226	0.115	0.193	0.446	0.751	1.138	0.248	0.158	0.303	0.86	1.544	2.216						0.079									0.165
233	R	78	24		0.037	0.106	0.298	0.565	0.704	0.984	0.109	0.114	0.325	0.633	0.808	1.384	0.169	0.094	0.023	0.054	-0.022	0.022	0.184	0.09	0.191	0.313	0.285	0.829	0.214	0.145	0.377	0.706	0.857	1.613					0.037									0.298
234	L	78	25		0.022	0.099	0.275	0.772	1.785	3.325	0.104	0.121	0.404	1.561	4.248	8.598	0.04	0.123	0.055	-0.085	-0.367	-0.461	0.164	0.112	0.322	0.936	2.97	6.132	0.194	0.165	0.517	1.82	5.183	10.56						0.022									0.275
235	R	56	26		0.067	0.079	0.115	0.387	1.074	2.308	0.109	0.101	0.139	0.593	1.788	4.126	0.118	0.105	0.079	0.035	-0.197	-0.403	0.07	0.122	0.125	0.451	1.386	3.013	0.13	0.159	0.187	0.745	2.263	5.109						0.067									0.115
236	L	77	33		0.078	0.09	0.199	0.563	0.673	0.738	0.14	0.124	0.432	1.388	2.437	3.332	0.104	0.094	0.073	0.122	0.172	0.489	0.137	0.194	0.483	1.193	2.021	2.747	0.196	0.23	0.648	1.83	3.166	4.319							0.078
237	R	54	50		0.591	0.978	2.039	2.778	3.549	4.907	1.568	1.096	2.887	4.557	6.167	7.728	0.756	-0.242	-1.589	-3.454	-4.407	-4.265	1.717	1.39	2.868	4.692	5.884	6.018	2.326	1.77	4.07	6.541	8.524	9.795										0.591
238	L	54	29		0.106	0.056	0.298	0.682	1.075	1.521	0.261	0.113	0.795	2.246	3.796	6.176	0.059	0.204	0.186	0.129	0.272	0.442	0.105	0.162	0.473	1.165	1.999	3.506	0.281	0.198	0.925	2.53	4.29	7.101						0.106									0.298
239	R	57	25		0.086	0.106	0.171	0.682	1.624	2.528	0.15	0.126	0.273	1.174	3.034	5.004	0.021	0.126	0.088	-0.087	-0.384	-0.25	0.179	0.125	0.192	0.761	1.946	3.005	0.233	0.177	0.334	1.4	3.605	5.837						0.086									0.171
240	R	77	38		0.024	0.052	0.229	0.543	1.057	2.081	0.105	0.081	0.29	0.878	1.95	3.826	0.044	0.114	0.225	0.214	0.207	0.114	0.113	0.075	0.194	0.262	0.723	1.775	0.154	0.111	0.349	0.917	2.08	4.217								0.024
241	R	82	20		0.042	0.065	0.176	0.317	0.313	0.246	0.087	0.093	0.243	0.392	0.467	0.654	0.138	0.098	0.155	0.139	0.331	0.672	0.15	0.096	0.148	0.252	0.566	1.101	0.174	0.134	0.285	0.466	0.734	1.28					0.042									0.176
242	R	51	31		0.052	0.09	0.072	0.126	0.376	1.195	0.102	0.108	0.188	0.331	0.765	2.15	0.026	0.139	0.131	0.154	0.18	0.076	0.15	0.084	0.104	0.179	0.429	1.391	0.181	0.137	0.215	0.376	0.877	2.561							0.052
243	R	75	32		0.041	0.034	0.23	0.493	0.936	1.35	0.113	0.071	0.274	0.672	1.51	2.444	0.059	0.13	0.08	0.009	-0.082	0.013	0.113	0.136	0.237	0.439	0.921	1.538	0.16	0.153	0.362	0.803	1.769	2.888							0.041
244	L	58	25		0.018	0.004	0.057	0.263	0.492	0.969	0.088	0.029	0.106	0.384	0.812	1.828	0.074	0.108	0.143	0.162	0.169	0.21	0.099	0.052	0.088	0.184	0.415	1.053	0.132	0.06	0.138	0.426	0.912	2.109						0.018									0.057
245	R	67	27		0.02	0.066	0.091	0.175	0.576	1.048	0.134	0.087	0.116	0.237	0.769	1.47	0.101	0.09	0.105	0.072	0.007	-0.01	0.108	0.098	0.14	0.251	0.498	0.974	0.173	0.131	0.182	0.345	0.916	1.763						0.02									0.091
246	R	83	26		0.07	0.073	0.221	0.156	0.767	1.003	0.153	0.092	0.523	1.063	1.301	1.708	0.064	0.118	0.056	0.389	0.735	0.536	0.605	0.265	0.62	1.239	1.496	1.532	0.624	0.281	0.811	1.632	1.983	2.295						0.07									0.221
247	L	83	43		0.104	0.19	0.088	1.659	1.865	2.861	0.474	0.313	1.323	5.329	8.317	12.343	-0.087	-0.006	-0.185	-0.706	0.276	0.887	0.495	0.606	1.248	3.397	4.337	7.062	0.685	0.682	1.819	6.32	9.38	14.221									0.104
248	L	59	23		0.048	0.108	0.264	0.631	1.412	2.241	0.118	0.126	0.396	1.286	2.822	4.999	0.029	0.113	0.157	0.141	-0.091	-0.036	0.123	0.066	0.141	0.566	1.586	3.227	0.17	0.142	0.42	1.405	3.237	5.951					0.048									0.264
249	R	79	24		0.072	0.07	0.166	0.268	0.512	0.881	0.161	0.093	0.207	0.406	0.75	1.515	0.126	0.079	0.106	0.145	0.135	0.369	0.249	0.069	0.098	0.173	0.351	0.79	0.297	0.116	0.229	0.441	0.828	1.708					0.072									0.166
250	L	57	27		0.022	0.023	0.152	0.383	1.111	2.274	0.154	0.054	0.256	0.788	2.226	4.635	0.148	0.131	0.145	0.116	-0.084	-0.195	0.146	0.064	0.15	0.412	1.447	3.189	0.212	0.084	0.297	0.889	2.655	5.626						0.022									0.152
251	R	67	38		0.069	0.031	0.132	0.361	0.788	1.517	0.13	0.067	0.182	0.614	1.553	3.405	-0.02	0.114	0.14	0.083	-0.036	-0.064	0.279	0.079	0.207	0.437	1.15	2.606	0.308	0.103	0.275	0.754	1.932	4.288								0.069
252	L	62	12		0.021	0.066	0.07	0.106	0.208	0.519	0.078	0.073	0.136	0.172	0.346	0.774	0.094	0.092	0.14	0.162	0.095	0.141	0.128	0.121	0.232	0.241	0.286	0.536	0.15	0.141	0.269	0.296	0.449	0.941			0.021									0.07
253	L	70	25		0.07	0.043	0.029	0.081	0.247	0.451	0.164	0.083	0.091	0.241	0.449	0.864	0.099	0.097	0.181	0.176	-0.022	-0.087	0.168	0.187	0.171	0.176	0.251	0.496	0.235	0.204	0.193	0.298	0.515	0.997						0.07									0.029
254	L	54	25		0.105	0.017	0.103	0.262	0.598	1.169	0.133	0.065	0.155	0.402	1.028	2.048	0.181	0.057	0.119	0.167	0.053	0.018	0.207	0.122	0.158	0.273	0.548	1.141	0.246	0.138	0.221	0.486	1.165	2.345						0.105									0.103
255	R	67	22		0.028	0.086	0.124	0.281	0.746	1.238	0.111	0.104	0.177	0.477	0.939	1.515	0.138	0.119	0.1	0.1	-0.005	-0.082	0.21	0.228	0.289	0.328	0.569	0.941	0.237	0.251	0.339	0.579	1.098	1.783					0.028									0.124
256	R	74	26		0.033	0.047	0.075	0.137	0.251	0.708	0.066	0.071	0.155	0.349	0.588	1.398	0.137	0.074	0.125	0.032	-0.178	-0.065	0.156	0.085	0.253	0.339	0.594	1.225	0.17	0.11	0.297	0.487	0.836	1.859						0.033									0.075
257	L	69	24		0.01	0.057	0.159	0.411	0.861	1.488	0.077	0.062	0.269	0.713	1.65	3.267	0.114	0.106	0.188	0.063	-0.065	-0.129	0.148	0.113	0.193	0.28	0.637	1.613	0.167	0.129	0.331	0.766	1.768	3.644					0.01									0.159
258	R	80	26		0.059	0.067	0.078	0.279	0.651	1.08	0.118	0.079	0.116	0.384	0.882	1.752	0.113	0.123	0.163	0.171	0.157	0.208	0.176	0.088	0.122	0.185	0.372	0.95	0.212	0.119	0.169	0.426	0.957	1.993						0.059									0.078
259	L	80	22		0.007	0.059	0.127	0.291	0.642	1.08	0.142	0.093	0.144	0.429	1.117	2.194	0.085	0.121	0.155	0.13	0.06	0.228	0.11	0.077	0.146	0.245	0.614	1.249	0.18	0.12	0.205	0.494	1.274	2.525					0.007									0.127
260	R	73	41		0.037	0.106	0.571	0.775	0.501	0.304	0.244	0.193	0.964	2.272	3.497	4.642	0.145	0.127	0.03	0.273	0.796	1.218	0.167	0.24	0.649	1.474	2.739	4.038	0.295	0.308	1.163	2.708	4.443	6.152									0.037
261	R	74	17		0.043	0.054	0.103	0.163	0.555	1.324	0.109	0.07	0.189	0.547	1.454	3.169	0.047	0.127	0.134	0.107	-0.174	-0.241	0.11	0.098	0.17	0.582	1.023	2.096	0.155	0.12	0.254	0.799	1.778	3.799				0.043									0.103
262	L	74	21		0.054	0.048	0.159	0.391	0.675	1.289	0.118	0.065	0.212	0.553	1.138	2.338	-0.001	0.097	0.091	0.04	-0.059	-0.01	0.216	0.046	0.103	0.199	0.495	1.238	0.246	0.08	0.235	0.587	1.241	2.646					0.054									0.159
263	R	51	20		0.037	0.062	0.086	0.138	0.183	0.475	0.132	0.09	0.102	0.204	0.389	0.869	0.236	0.104	0.031	0.087	0.068	0.096	0.351	0.182	0.23	0.169	0.206	0.606	0.375	0.203	0.252	0.265	0.44	1.059					0.037									0.086
264	L	73	22		0.018	0.058	0.069	0.133	0.295	0.731	0.085	0.078	0.165	0.374	0.831	1.921	0.119	0.096	0.136	0.118	-0.069	-0.169	0.09	0.084	0.164	0.363	0.722	1.429	0.124	0.114	0.233	0.521	1.101	2.394					0.018									0.069
265	L	69	23		0.093	0.159	0.231	0.728	1.767	3.067	0.159	0.181	0.382	1.427	3.829	6.82	0.031	0.064	0.053	-0.062	-0.37	-0.396	0.194	0.104	0.206	0.795	2.518	4.463	0.251	0.209	0.434	1.633	4.583	8.151					0.093									0.231
266	R	53	43		0.211	0.298	0.071	1.147	1.271	0.974	0.42	0.379	0.682	1.813	1.889	2.167	-0.03	0.097	0.519	1.032	0.566	0.282	0.799	0.788	1.473	2.281	2.555	2.991	0.902	0.875	1.623	2.914	3.177	3.693									0.211
267	R	68	23		0.086	0.032	0.019	0.096	0.376	0.808	0.232	0.078	0.076	0.145	0.582	1.378	0.105	0.132	0.146	0.162	0.045	0.006	0.3	0.171	0.225	0.241	0.378	0.958	0.38	0.188	0.237	0.281	0.694	1.678					0.086									0.019
268	L	53	24		0.065	0.043	0.187	0.664	1.405	2.262	0.172	0.093	0.392	1.255	2.654	4.665	0.118	0.126	0.149	0.042	-0.087	-0.065	0.166	0.095	0.215	0.704	1.505	2.843	0.24	0.133	0.447	1.439	3.051	5.463					0.065									0.187
269	R	63	39		0.019	0.042	0.376	1.257	2.759	3.586	0.113	0.071	0.604	2.305	4.984	7.629	0.092	0.115	-0.019	-0.218	-0.418	0.258	0.094	0.145	0.548	1.447	2.552	3.681	0.147	0.161	0.816	2.721	5.599	8.471								0.019
270	L	67	36		0.023	0.038	0.167	0.397	0.957	1.33	0.165	0.098	0.471	1.125	2.652	4.658	0.095	0.135	0.124	0.122	-0.036	0.206	0.109	0.178	0.461	0.79	1.49	2.634	0.198	0.203	0.66	1.374	3.042	5.351								0.023
271	R	84	23		0.044	0.077	0.018	0.047	0.138	0.569	0.126	0.107	0.208	0.302	0.437	0.817	0.07	0.154	0.064	0.077	0.035	0.288	0.188	0.191	0.229	0.19	0.34	0.9	0.227	0.219	0.31	0.356	0.554	1.216					0.044									0.018
272	L	84	13		0.011	0.01	0.105	0.14	0.398	0.704	0.086	0.042	0.127	0.376	0.746	1.289	0.131	0.12	0.105	0.055	0.086	0.369	0.107	0.109	0.102	0.219	0.36	0.68	0.137	0.117	0.163	0.435	0.829	1.457			0.011									0.105
273	R	65	28		0.024	0.032	0.1	0.2	0.359	0.611	0.094	0.054	0.131	0.298	0.527	0.93	-0.055	0.137	0.137	0.187	0.154	0.218	0.283	0.152	0.209	0.224	0.35	0.703	0.298	0.161	0.246	0.372	0.632	1.166						0.024									0.1
274	L	65	19		0.014	0.029	0.031	0.143	0.24	0.588	0.18	0.059	0.136	0.301	0.451	0.838	0.051	0.114	0.082	0.143	0.138	0.157	0.149	0.082	0.158	0.14	0.13	0.418	0.233	0.101	0.208	0.332	0.469	0.937				0.014									0.031
275	L	66	21		0.015	0.071	0.166	0.271	0.594	1.223	0.084	0.089	0.229	0.366	0.648	1.606	0.149	0.114	0.039	-0.077	-0.127	0.003	0.216	0.151	0.288	0.357	0.423	1.029	0.232	0.175	0.368	0.511	0.774	1.908					0.015									0.166
276	L	62	47		0.174	0.411	0.224	0.816	2.501	3.806	0.312	0.439	1.636	5.608	11.336	19.825	-0.093	0.161	-0.016	-0.379	-0.599	-0.275	0.488	0.456	1.273	3.571	6.919	13.144	0.579	0.634	2.073	6.648	13.281	23.786										0.174
277	R	77	42		0.053	0.069	0.268	0.816	1.99	2.974	0.117	0.074	0.377	1.291	3.309	5.831	0.071	0.108	0.113	0.015	-0.397	-0.103	0.254	0.07	0.25	0.62	1.819	3.061	0.28	0.102	0.452	1.432	3.776	6.586									0.053
278	L	77	26		0.02	0.007	0.067	0.194	0.627	1.701	0.113	0.069	0.169	0.345	1.019	2.585	0.063	0.091	0.094	0.09	0.042	-0.192	0.123	0.065	0.136	0.204	0.527	1.632	0.167	0.095	0.216	0.4	1.147	3.057						0.02									0.067
279	L	82	24		0.03	0.087	0.237	0.517	0.872	1.448	0.082	0.098	0.255	0.55	1.023	2.116	0.095	0.107	0.1	0.003	-0.115	-0.065	0.104	0.145	0.176	0.376	0.74	1.661	0.132	0.175	0.309	0.666	1.263	2.69					0.03									0.237
280	R	64	42		0.008	0.049	0.257	0.768	1.847	2.585	0.103	0.095	0.539	2.03	4.959	8.461	0.061	0.109	0.137	-0.023	-0.245	0.12	0.202	0.251	0.688	1.834	4.156	7.082	0.227	0.268	0.874	2.736	6.471	11.033									0.008
281	L	57	24		0.043	0.09	0.191	0.658	2.085	4.369	0.184	0.133	0.245	0.892	2.942	6.272	0.065	0.096	0.035	-0.173	-0.706	-1.261	0.198	0.159	0.205	0.517	1.584	3.041	0.27	0.207	0.319	1.031	3.342	6.97					0.043									0.191
282	L	74	39		0.068	0.089	0.204	0.657	1.298	2.533	0.192	0.151	0.575	2.02	4.324	8.237	0.044	0.126	0.138	0.031	-0.07	-0.222	0.132	0.098	0.263	1.119	2.437	5.192	0.233	0.18	0.632	2.31	4.964	9.737								0.068
283	R	69	25		0.051	0.047	0.053	0.227	0.54	1.172	0.11	0.059	0.143	0.354	0.938	2.247	0.086	0.07	0.131	0.081	0.06	0.102	0.149	0.067	0.17	0.303	0.621	1.603	0.185	0.09	0.222	0.466	1.125	2.76						0.051									0.053
284	L	64	23		0.062	0.038	0.162	0.276	0.702	1.565	0.097	0.07	0.167	0.409	0.92	2.061	0.131	0.131	0.173	0.12	0.01	-0.062	0.154	0.101	0.126	0.253	0.635	1.495	0.182	0.122	0.21	0.481	1.118	2.546					0.062									0.162
		67.5			0.0745317	0.130655	0.29957	0.628306	1.08388	1.70869	0.210715	0.197092	0.529919	1.28092	2.42715	4.06072	0.0999296	0.109757	0.0957817	0.0453063	-0.0193803	0.0359155	0.265236	0.270056	0.494454	0.916824	1.62982	2.72401	0.349102	0.345099	0.738169	1.59143	2.94589	4.9202			0.0393889	0.0476	0.050141	0.0531404	0.0564643	0.0596667	0.0738462	0.264107		0.0805	0.07248	0.127231	0.171772
		8.6564			0.0942552	0.231036	0.544063	0.89697	1.20743	1.47511	0.328402	0.425799	0.89493	1.65023	2.56086	3.55473	0.157898	0.101193	0.278948	0.445878	0.527688	0.642169	0.418627	0.501778	0.866538	1.26999	1.75991	2.38222	0.525304	0.652512	1.23781	2.06996	3.08611	4.24393			0.0232053	0.0232451	0.0249174	0.0332412	0.0342588	0.0409737	0.0466293	0.204045		0.0443863	0.0390663	0.0896053	0.136995
		16			284	284	284	284	284	284	284	284	284	284	284	284	284	284	284	284	284	284	284	284	284	284	284	284	284	284	284	284	284	284			18	25	78	57	28	24	26	28	284	18	25	78	57
		53			0.003	0.004	0.012	0.012	0.061	0.16	0.039	0.029	0.054	0.113	0.171	0.197	-0.429	-0.788	-3.612	-5.143	-5	-4.767	0.037	0.038	0.047	0.085	0.13	0.235	0.072	0.06	0.105	0.189	0.265	0.341			0.011	0.014	0.007	0.01	0.003	0.017	0.008	0.019		0.036	0.022	0.012	0.029
		84			0.613	1.675	4.375	6.347	9.125	13.001	2.811	5.076	8.161	12.377	17.585	23.831	1.801	0.56	1.186	1.391	2.305	3.235	4.286	4.151	7.643	10.551	12.179	13.651	4.604	5.589	9.032	13.687	19.686	27.345			0.09	0.106	0.133	0.141	0.121	0.177	0.211	0.613		0.202	0.159	0.45	0.71
	F	69
	F	53
	F	68
	M	53
	F	63
	M	67
	F	84
	F	65
	F	66
	M	62
	F	77
	M	82
	M	64
	F	74
	F	69
	M	64
[truncated: 137 more columns]
